# Supplementary material for: Quorum sensing in Aliivibrio wodanis 06/09/139 and its role in controlling various phenotypic traits
Source: PeerJ. 2021 Aug 24;9:e11980. doi: 10.7717/peerj.11980 (PMC8395575; doi:10.7717/peerj.11980)
Supplement: Supplemental Information 10 [file peerj-09-11980-s010.xlsx]

## Sheet: 6°C
Raw data for growth at 6°C, Fig.2
	WT (OD600nm)						∆ainS (OD600nm)						∆litR (OD600nm)						litR+ (OD600nm)
Time (hours)	Replicate 1	Replicate 2	Replicate 3	Mean	STDEV		Replicate 1	Replicate 2	Replicate 3	Mean	STDEV		Replicate 1	Replicate2	Replicate 3	Mean	STDEV		Replicate 1	Replicate 2	Replicate 3	Mean	STDEV
0	0.01	0.01	0.01	0.01	0		0.01	0.01	0.01	0.01	0		0.01	0.01	0.01	0.01	0		0.01	0.01	0.01	0.01	0
20	0.4	0.3	0.3	0.333333	0.057735		0.6	0.6	0.9	0.7	0.173205		0.5	0.6	1	0.7	0.264575		1	0.3	0.4	0.566667	0.378594
31	1.6	1.4	1.6	1.53333	0.11547		1.3	1	1.5	1.26667	0.251661		1.5	1.9	2.2	1.86667	0.351188		1.3	0.8	1	1.03333	0.251661
39	3.6	3.2	3.4	3.4	0.2		3.1	3.1	3.7	3.3	0.34641		3.8	3.2	3.6	3.5	0.305505		3.1	3	2.9	3	0.1
44	4.5	3.7	4.2	4.13333	0.404145		4.8	4.3	4.7	4.6	0.264575		4.5	5.2	5	4.9	0.360555		4.3	3.6	4	3.96667	0.351188
46	4.9	4.9	4.6	4.8	0.173205		5.3	4.9	5.2	5.13333	0.208167		4.8	5.6	5.6	5.33333	0.46188		5.4	4.6	4.7	4.9	0.43589
50	6.3	5.7	5.9	5.96667	0.305505		6.5	5.7	6	6.06667	0.404145		5.6	6.2	6.5	6.1	0.458258		6.3	5.6	5.6	5.83333	0.404145
54	6.8	6.6	6.7	6.7	0.1		6.7	6.7	7	6.8	0.173205		7.1	7.1	7.1	7.1	1.08779e-15		7.2	7.1	7.1	7.13333	0.057735
63	7.7	7.6	7.3	7.53333	0.208167		7.7	7.8	8	7.83333	0.152753		7.6	8.3	8.2	8.03333	0.378594		8.2	8	7.9	8.03333	0.152753
85	8.6	8.8	8.3	8.56667	0.251661		8.7	8.8	8.5	8.66667	0.152753		8	8.6	8.5	8.36667	0.321455		8.6	8.4	8.5	8.5	0.1
90	8.4	8.6	8.5	8.5	0.1		8.8	8.4	8.6	8.6	0.2		8.6	8.6	8.5	8.56667	0.057735		8.8	8.3	8.7	8.6	0.264575
110	8.5	8.6	8.4	8.5	0.1		8.9	8.6	8.5	8.66667	0.208167		8.8	8.6	8.9	8.76667	0.152753		8.9	8.4	8.4	8.56667	0.288675
115	8.5	8.6	8.7	8.6	0.1		8.5	8.3	9	8.6	0.360555		8.1	8.7	9.1	8.63333	0.503322		8.6	8.6	8.7	8.63333	0.057735
130	8.3	8.3	9	8.53333	0.404145		8.7	8.4	8.7	8.6	0.173205		8.4	8.6	8.8	8.6	0.2		8.7	8.3	8.3	8.43333	0.23094
140	8.1	8.2	8.4	8.23333	0.152753		8.1	7.8	8.9	8.26667	0.568624		7.6	8.5	8.2	8.1	0.458258		8.1	8.8	7.7	8.2	0.556776

## Sheet: 12°C
Raw data for growth at 12°C, Fig.2
	WT (OD600nm)						∆ainS (OD600nm)						∆litR (OD600nm)						litR+ (OD600nm)
Time (hours)	Replicate 1	Replicate 2	Replicate 3	Mean	STDEV		Replicate 1	Replicate 2	Replicate 3	Mean	STDEV		Replicate 1	Replicate 2	Replicate 3	Mean	STDEV		Replicate 1	Replicate 2	Replicate 3	Mean	STDEV
0	0.01	0.01	0.01	0.01	0		0.01	0.01	0.01	0.01	0		0.01	0.01	0.01	0.01	0		0.01	0.01	0.01	0.01	0
9	0.4	0.4	0.4	0.4	6.7987e-17		0.5	0.6	0.4	0.5	0.1		0.5	0.6	0.7	0.6	0.1		0.5	0.6	0.4	0.5	0.1
15	1.9	1.7	2	1.86667	0.152753		2.4	2.2	2.1	2.23333	0.152753		2	2.1	2	2.03333	0.057735		2.3	1.9	2	2.06667	0.208167
19	3.7	3.4	3.6	3.56667	0.152753		3.5	3.3	3.1	3.3	0.2		3.1	3.4	3.1	3.2	0.173205		3.2	2.8	3.1	3.03333	0.208167
21	4	3.9	4.7	4.2	0.43589		4.6	4.5	4.3	4.46667	0.152753		4.2	4.7	4.5	4.46667	0.251661		4.2	4.3	4.4	4.3	0.1
23	5.9	5.6	5	5.5	0.458258		5.3	5.1	4.6	5	0.360555		5.2	5.7	5.5	5.46667	0.251661		5.2	5.5	5.9	5.53333	0.351188
26	6.8	7.1	6.8	6.9	0.173205		6.2	6.1	6	6.1	0.1		6.2	6.6	6.4	6.4	0.2		6.3	6.5	6.9	6.56667	0.305505
31	7.5	7.5	7.3	7.43333	0.11547		7.76667	8.03333	7.16667	7.65556	0.443889		7.4	7.7	7.7	7.6	0.173205		7.9	7	7.4	7.43333	0.450925
38	8	8.5	8.3	8.26667	0.251661		8.4	8.8	8.3	8.5	0.264575		8.1	8.5	8.4	8.33333	0.208167		8.4	8.6	8.9	8.63333	0.251661
41	8.6	8.6	8.4	8.53333	0.11547		8.3	8.7	8.5	8.5	0.2		8.7	8.7	8.5	8.63333	0.11547		8.7	8.7	8.8	8.73333	0.057735
44	8.5	8.5	8.7	8.56667	0.11547		8.2	8.6	8.7	8.5	0.264575		8.6	8.4	8.4	8.46667	0.11547		8.8	8.6	8.6	8.66667	0.11547
46	8.9	8.2	8.2	8.43333	0.404145		8.4	8.5	8.6	8.5	0.1		8.1	8.2	8.9	8.4	0.43589		8.5	8.4	8.4	8.43333	0.057735
52	8.2	8.3	8.6	8.36667	0.208167		8	8.4	8.1	8.16667	0.208167		8.6	8.2	8.1	8.3	0.264575		8.1	8.1	8.4	8.2	0.173205
64	8.6	8.1	7.7	8.13333	0.450925		7.9	8.3	8.1	8.1	0.2		7.9	7.6	7.8	7.76667	0.152753		7.1	8.1	7.4	7.53333	0.51316

## Sheet: 20°C
Raw data for growth at 20°C, Fig.2
	WT (OD600nm)						∆ainS (OD600nm)						∆litR (OD600nm)						litR+ (OD600nm)
Time (hours)	Replicate 1	Replicate 2	Replicate 3	Mean	STDEV		Replicate 1	Replicate 2	Replicate 3	Mean	STDEV		Replicate 1	Replicate 2	Replicate 3	Mean	STDEV		Replicate 1	Replicate 2	Replicate 3	Mean	STDEV
0	0.01	0.01	0.01	0.01	0		0.01	0.01	0.01	0.01	0		0.01	0.01	0.01	0.01	0		0.01	0.01	0.01	0.01	0
5	0.5	0.5	0.6	0.533333	0.057735		0.5	0.6	0.5	0.533333	0.057735		0.5	0.5	0.5	0.5	0		0.3	0.4	0.4	0.366667	0.057735
10.5	2.5	2.6	2.6	2.56667	0.057735		2.6	2.6	2.7	2.63333	0.057735		2.2	2.4	2.5	2.36667	0.152753		1.8	1.7	1.7	1.73333	0.057735
11.5	3	2.9	3	2.96667	0.057735		2.7	3.3	3.3	3.1	0.34641		3.2	3.8	3.5	3.5	0.3		1.1	2	1.8	1.63333	0.472582
23.5	1.4	1.5	1.7	1.53333	0.152753		2	2.4	2.3	2.23333	0.208167		7.3	7.5	7.5	7.43333	0.11547		1.2	1.1	1	1.1	0.1
29.5	2.1	2.8	3.1	2.66667	0.51316		3.9	3.8	4.2	3.96667	0.208167		8.1	7.9	8	8	0.1		2.2	2	1.4	1.86667	0.416333
47.5	5.3	5.7	5.5	5.5	0.2		5.8	5.6	5.3	5.56667	0.251661		6.2	7.1	7.1	6.8	0.519615		5.1	4.6	4.6	4.76667	0.288675
62	4.9	4.9	4.9	4.9	0		4.7	4.9	4.8	4.8	0.1		5.5	5.1	5.3	5.3	0.2		3.7	3.6	3.65	3.65	0.05
