# Supplementary material for: Quorum sensing in Aliivibrio wodanis 06/09/139 and its role in controlling various phenotypic traits
Source: PeerJ. 2021 Aug 24;9:e11980. doi: 10.7717/peerj.11980 (PMC8395575; doi:10.7717/peerj.11980)
Supplement: Supplemental Information 11 [file peerj-09-11980-s011.xlsx]

## Sheet: raw data for Fig 3
Raw data for 3OHC10-HSL concentrations ng/ml/OD600 produced by wild type A. wodanis 06/09/139, ΔlitR and litR+ at different cell densities and temperatures.
6°C	WT						ΔlitR						litR+
OD600nm	Replicate 1	Replicate 2	Replicate 3	Mean	STDEV		Replicate 1	Replicate 2	Replicate 3	Mean	STDEV		Replicate 1	Replicate 2	Replicate 3	Mean	STDEV
OD 0.5	1.32624	1.08219	1.32802	1.24548	0.141419		1.27185	0.965649	0.927426	1.05498	0.188791		1.53953	1.39847	1.60418	1.51406	0.105195
OD 1.0	1.24022	1.11797	0.966131	1.10811	0.13731		0.843067	0.981097	0.941811	0.921992	0.0711175		1.30427	1.48709	1.16958	1.32032	0.159362
OD 2.0	1.8847	2.56889	2.91776	2.45712	0.525521		1.62294	1.43095	1.76372	1.60587	0.167042		2.09279	2.41258	2.55583	2.35373	0.237062
OD 3.0	2.1	2.26	5.43442	3.26481	1.88064		2.08738	2.28415	2.37825	2.24993	0.148423		2.87888	3.20609	3.02161	3.03553	0.16405
OD 4.0	6.80959	6.96873	7.71963	7.16599	0.486031		2.52902	4.83139	5.25927	4.20656	1.46846		5.68012	6.53224	6.41566	6.20934	0.462008
OD 5.0	8.86802	8.53146	9.00127	8.80025	0.242124		8.27101	6.70457	6.53383	7.1698	0.957486		9.6728	9.72105	9.61247	9.66877	0.0544008
OD 8.0	20.6467	21.0276	21.4972	21.0572	0.426051		16.7527	16.3396	14.9299	16.0074	0.955696		22.4462	22.2181	22.1059	22.2567	0.17339
12°C	WT						ΔlitR						litR+
OD600nm	Replicate 1	Replicate 2	Replicate 3	Mean	STDEV		Replicate 1	Replicate 2	Replicate 3	Mean	STDEV		Replicate 1	Replicate 2	Replicate 3	Mean	STDEV
OD 0.5	0.389968	0.567604	0.567055	0.508209	0.1024		0.146059	0.493281	0.479586	0.372975	0.196635		0.281681	0.678636	0.67176	0.544026	0.227223
OD 1.0	0.792661	0.636465	0.797267	0.742131	0.0915388		0.554793	0.317088	0.633289	0.501723	0.164645		0.850329	1.04988	1.21254	1.03758	0.181417
OD 2.0	1.71354	1.75419	1.54789	1.67188	0.109278		1.68275	1.31256	1.11626	1.37052	0.28766		2.10058	2.34202	2.0884	2.177	0.143045
OD 3.0	3.28123	2.62215	3.31493	3.07277	0.390614		2.083	1.6939	2.26087	2.01259	0.289971		3.57012	3.32852	3.63857	3.5124	0.162885
OD 4.0	4.93338	5.37812	5.96735	5.42629	0.518664		3.38339	2.81711	3.22944	3.14331	0.292801		4.51079	4.65425	5.32173	4.82892	0.432771
OD 5.0	5.31684	8.48632	8.68859	7.49725	1.891		4.18423	8.29869	6.32683	6.26992	2.05782		7.14732	8.14605	7.71417	7.66918	0.500881
OD 8.0	14.1102	15.2915	15.9563	15.1193	0.935056		11.2001	11.2749	12.8688	11.7813	0.94255		14.765	15.099	13.3783	14.4141	0.912433
