# Supplementary material for: Quorum sensing in Aliivibrio wodanis 06/09/139 and its role in controlling various phenotypic traits
Source: PeerJ. 2021 Aug 24;9:e11980. doi: 10.7717/peerj.11980 (PMC8395575; doi:10.7717/peerj.11980)
Supplement: Supplemental Information 12 [file peerj-09-11980-s012.xlsx]

## Sheet: Fig 4A
Raw data for motility assay, Fig. 4A
	Motiltiy zone (mm)
6°C	Replicate 1	Replicate 2	Replicate 3	Replicate 4	Replicate 5	Replicate 6	Mean	STDEV
WT	19	17	17	18	18	19	18	0.894427
∆ainS	21	20	24	21	23	21	21.6667	1.50555
∆litR	27	22.5	23	25	24	26	24.5833	1.74404
litR+	20	19	19	19	20	19	19.3333	0.516398
12°C	Replicate 1	Replicate 2	Replicate 3	Replicate 4	Replicate 5	Replicate 6	Mean	STDEV
WT	40	39	42	41	48	43	42.1667	3.18852
∆ainS	63	60	57	56	55	52	57.1667	3.86868
∆litR	61	58	58	57	55	57	57.6667	1.96638
litR+	49	47	43	41	38	38	42.6667	4.58984

## Sheet: Fig 4B
Raw data for siderophore assay, Fig. 4B
	Siderophore zone (mm)
6°C	Replicate 1	Replicate 2	Replicate 3	Mean	STDEV
WT	13	14	15	14	1
∆ainS	13	13	15	13.6667	1.1547
∆litR	10	11	13	11.3333	1.52753
litR+	13	13	15	13.6667	1.1547
12°C	Replicate 1	Replicate 2	Replicate 3	Mean	STDEV
WT	18	16	18	17.3333	1.1547
∆ainS	17	15	14.5	15.5	1.32288
∆litR	13	13	11	12.3333	1.1547
litR+	20	18	16	18	2

## Sheet: Fig 4C
Raw data for protease assay, Fig. 4C
	Protease zone ratio=(clear zone diameter/colony diameter)
6°C	Replicate 1	Replicate 2	Replicate 3	Replicate 4	Replicate 5	Replicate 6	Mean	STDEV
WT	1.1875	1.64706	1.55556	1.55556	1.25	1.64706	1.47379	0.202711
∆ainS	1.11111	1.21053	1.1875	1.21053	1.27778	1.35714	1.22576	0.0837134
∆litR	1.21053	1.4375	1.55556	1.4375	1.19231	1.66667	1.41668	0.187344
litR+	1.21429	1.71429	1.71429	1.21429	1.2	1.44444	1.41693	0.247704
12°C	Replicate 1	Replicate 2	Replicate 3	Replicate 4	Replicate 5	Replicate 6	Mean	STDEV
WT	1.66667	1.68182	1.68182	1.68182	2	1.95	1.77702	0.154279
∆ainS	1.5	1.43478	1.45	1.45	1.40909	1.6	1.47398	0.0684912
∆litR	1.58333	1.75	1.63636	1.7	1.85	1.77273	1.7154	0.0964637
litR+	1.8	1.65	1.68182	1.75	1.77778	1.75	1.73493	0.0575469

## Sheet: Fig 4D
Raw data for hemolysis assay, Fig. 4D
	Hemolytic zone ratio = (clear zone diameter/colony diameter)
6°C	Replicate 1	Replicate 2	Replicate 3	Replicate 4	Replicate 5	Replicate 6	Mean	STDEV
WT	1.6875	1.8	1.73333	1.76471	1.72222	1.875	1.76379	0.0665662
∆ainS	1.8125	1.8125	1.875	1.70588	1.875	1.875	1.82598	0.0663261
∆litR	1.66667	1.61111	1.5	1.625	1.5	1.5625	1.57755	0.0686646
litR+	1.76471	1.6875	1.73333	1.73333	1.76471	1.8	1.74726	0.038339
12°C	Replicate 1	Replicate 2	Replicate 3	Replicate 4	Replicate 5	Replicate 6	Mean	STDEV
WT	1.82609	1.82609	1.82609	1.82609	1.82609	1.90909	1.83992	0.0338862
∆ainS	1.90909	1.75	1.82609	1.82609	1.73913	1.83333	1.81395	0.0623052
∆litR	1.57143	1.62963	1.62963	1.68182	1.72727	1.72727	1.66118	0.0619816
litR+	1.62963	1.75	1.75	1.82609	1.75	1.75	1.74262	0.0631687
