# Supplementary material for: Quorum sensing in Aliivibrio wodanis 06/09/139 and its role in controlling various phenotypic traits
Source: PeerJ. 2021 Aug 24;9:e11980. doi: 10.7717/peerj.11980 (PMC8395575; doi:10.7717/peerj.11980)
Supplement: Supplemental Information 13 [file peerj-09-11980-s013.xlsx]

## Sheet:  6°C 
Raw data for absorbance measured after crystal violet staining of CHSE cells treated with supernatants harvested from strains grown at 6°C, Fig 5B
6°C	OD 6.0	WT	∆ainS	∆litR	litR+
	Replicate 1	0.0795	0.088	0.171	0.069
	Replicate 2	0.0626667	0.071	0.159	0.068
	Replicate 3	0.0765	0.1015	0.175	0.08
	Mean	0.0728889	0.0868333	0.168333	0.0723333
	STDEV	0.00897888	0.0152834	0.00832666	0.00665833
	OD 7.0	WT	∆ainS	∆litR	litR+
	Replicate 1	0.138	0.139	0.185	0.121
	Replicate 2	0.105	0.153	0.222	0.096
	Replicate 3	0.128	0.156	0.20525	0.09
	Mean	0.123667	0.149333	0.204083	0.102333
	STDEV	0.0169214	0.00907377	0.0185276	0.0164418
	OD 8.0	WT	∆ainS	∆litR	litR+
	Replicate 1	0.198	0.196	0.198	0.202
	Replicate 2	0.192	0.14	0.178	0.149
	Replicate 3	0.111	0.17675	0.231	0.118
	Mean	0.167	0.170917	0.202333	0.156333
	STDEV	0.0485901	0.0284521	0.0267644	0.0424774
	Negative control (NC)
	Replicate 1	0.284
	Replicate 2	0.248
	Replicate 3	0.259
	Mean	0.263667
	STDEV	0.0184481

## Sheet: 12°C
Raw data for absorbance measured after crystal violet staining of CHSE cells treated with supernatants harvested from strains grown at 12°C, Fig 5C
12°C	OD 6.0	WT	∆ainS	∆litR	litR+
	Replicate 1	0.248	0.298	0.27	0.211
	Replicate 2	0.262	0.344	0.258	0.191
	Replicate 3	0.182	0.169	0.201	0.161
	Mean	0.230667	0.270333	0.243	0.187667
	STDEV	0.0427239	0.0907212	0.0368646	0.0251661
	OD 7.0	WT	∆ainS	∆litR	litR+
	Replicate 1	0.113	0.224	0.266	0.088
	Replicate 2	0.121	0.216	0.235	0.127
	Replicate 3	0.152	0.164	0.293	0.15
	Mean	0.128667	0.201333	0.264667	0.121667
	STDEV	0.0205994	0.0325781	0.029023	0.0313422
	OD 8.0	WT	∆ainS	∆litR	litR+
	Replicate 1	0.111	0.204	0.216	0.072
	Replicate 2	0.108	0.205	0.194	0.071
	Replicate 3	0.088	0.141	0.155	0.061
	Mean	0.102333	0.183333	0.188333	0.068
	STDEV	0.0125033	0.0366652	0.0308923	0.00608276
	Negative control (NC)
	Replicate 1	0.262
	Replicate 2	0.259
	Replicate 3	0.224
	Mean	0.248333
	STDEV	0.0211266
