# Supplementary material for: Quorum sensing in Aliivibrio wodanis 06/09/139 and its role in controlling various phenotypic traits
Source: PeerJ. 2021 Aug 24;9:e11980. doi: 10.7717/peerj.11980 (PMC8395575; doi:10.7717/peerj.11980)
Supplement: Supplemental Information 14 [file peerj-09-11980-s014.xlsx]

## Sheet: Sheet1
Raw data for chitinase assay, Fig. S2
	chitinase zone ratio =(clear zone diameter/colony diameter)
12°C	WT	∆ainS	∆litR	litR+
Replicate 1	2.375	2.35294	2.375	2.375
Replicate 2	2.11765	2.11111	2.11765	2.11765
Replicate 3	2.35294	2.22222	2.35294	2.35294
Mean	2.28186	2.22876	2.28186	2.28186
STDEV	0.142642	0.121047	0.142642	0.142642
6°C	WT	∆ainS	∆litR	litR+
Replicate 1	2.16667	2.16667	2.2	2
Replicate 2	2.4	2.4	2.4	2.4
Replicate 3	2.27273	2.27273	2.3	2.18182
Mean	2.2798	2.2798	2.3	2.19394
STDEV	0.116827	0.116827	0.1	0.200275
